# Supplementary material for: Lysophosphatidylcholine binds α-synuclein and prevents its pathological aggregation
Source: Natl Sci Rev. 2024 May 25;11(6):nwae182. doi: 10.1093/nsr/nwae182 (PMC11221426; doi:10.1093/nsr/nwae182)
Supplement: nwae182_Supplemental_Files [file nwae182_supplemental_files.zip]

Archive with 2 entries (2 files):
- nwae182-Supplementary Materials_revision-0620-no highlight.pdf
- Supplementary Tables 1-6-nwae182-no highlight.xlsx
