# Supplementary material for: Lysophosphatidylcholine binds α-synuclein and prevents its pathological aggregation
Source: Natl Sci Rev. 2024 May 25;11(6):nwae182. doi: 10.1093/nsr/nwae182 (PMC11221426; doi:10.1093/nsr/nwae182)
Supplement: nwae182_Supplemental_Files [file nwae182_supplemental_files.zip › Supplementary Tables 1-6-nwae182-no highlight.xlsx]

## Sheet: Table S1
Table S1 α-Syn monomer-bound top-ranking metabolites extracted from rat brains.
Polarity	Fold change	q-value	m/z	RT(min)	Identification	Adduct form
POS	23.81	0.00212	566.32	10.69	LPC (20:4)	[M+Na]+
POS	22.16	0.00264	544.339	10.68	LPC (20:4)	[M+H]+
POS	21.23	0.000124	518.321	11.14	LPC (16:0)	[M+Na]+
POS	20.8	0.000124	568.339	10.67	LPC (22:6)	[M+H]+
POS	20.66	0.000124	590.32	10.67	LPC (22:6)	[M+Na]+
POS	19.45	0.000183	496.34	11.14	LPC (16:0)	[M+H]+
POS	18	2.19e-05	494.323	10.24	LPC (16:1)	[M+H]+
POS	14.7	0.000395	524.274	10.62	LPE (20:4)	[M+Na]+
NEG	14.36	0.000856	619.288	8.98	LPI (20:4)	[M-H]-
NEG	14.12	0.00142	568.266	9.03	LPS (22:6)	[M-H]-
POS	13.38	0.000652	548.273	10.6	LPE (22:6)	[M+Na]+
NEG	13.37	0.000842	571.286	9.15	LPI (16:0)	[M-H]-
NEG	12.79	0.000479	597.302	9.38	LPI (18:1)	[M-H]-
POS	12.4	6.41e-05	520.338	10.66	LPC (18:2)	[M+H]+
POS	12.33	0.000159	454.292	11.05	LPE (16:0)	[M+H]+
NEG	11.57	0.00405	885.548	13.51	PI (38: 4)	[M-H]-
NEG	11.06	0.000842	524.297	10	LPS (18:0)	[M-H]-
NEG	10.03	0.00542	857.518	13.16	PI (36:4)	[M-H]-
NEG	9.99	0.000285	483.271	9.56	LPG (16:0)	[M-H]-
NEG	9.93	0.000513	555.27	9.33	LPG (22:6)	[M-H]-
Data were compared to blank control (no protein) and analyzed by Student’s t-test
followed by FDR correction. n=6.

## Sheet: Table S2
Table S2 α-Syn monomer-bound top-ranking metabolites extracted from SH-SY5Y cells.
Polarity	Fold change	q-value	m/z	RT(min)	Identification	Adduct form
POS	16.91	0.0119	518.321	11.13	LPC (16:0)	[M+Na]+
POS	15.18	0.00632	496.34	11.14	LPC (16:0)	[M+H]+
POS	12.58	0.0145	544.337	11.48	LPC (18:1)	[M+Na]+
POS	10.17	0.00385	494.323	10.24	LPC (16:1)	[M+H]+
POS	10	0.00597	480.308	11.39	LPE (18:1)	[M+H]+
POS	9.99	0.00597	522.356	11.49	LPC (18:1)	[M+H]+
POS	7.75	0.00854	520.339	10.67	LPC (18:2)	[M+H]+
POS	7.48	0.00596	454.292	11.04	LPE (16:0)	[M+H]+
POS	6.22	0.00597	452.276	10.18	LPE (16:1)	[M+H]+
POS	6.06	0.00854	542.322	10.67	LPC (18:2)	[M+Na]+
POS	5.94	0.00513	502.292	10.63	LPE (20:4)	[M+H]+
NEG	5.8	0.00597	597.303	9.36	LPI (18:1)	[M-H]-
POS	5.57	0.00596	544.338	10.69	LPC (20:4)	[M+H]+
NEG	5.56	0.00596	599.321	9.93	LPI (18:0)	[M-H]-
POS	5.39	0.00597	508.338	10.85	LPC (17:1)	[M+H]+
POS	5.32	0.00596	482.36	11.47	LPC (O-16:0)	[M+H]+
POS	5.29	0.00625	466.329	12.97	LPE (P-18:0)	[M+H]+
POS	5.25	0.00715	516.304	10.25	LPC (16:1)	[M+Na]+
NEG	5.18	0.0116	522.281	9.41	LPS (18:1)	[M-H]-
POS	5.13	0.0119	504.306	12.46	LPE (18:0)	[M+Na]+
Data were compared to blank control (no protein) and analyzed by Student’s t-test followed by
FDR correction. n=6.

## Sheet: Table S3
Table S3 | In-cell α-syn-bound top-ranking metabolites.
Polarity	Fold change	q-value	m/z	RT(min)	Identification	Adduct form
NEG	64.57	0.0368	522.28	10.18	LPS (18:1)	[M-H]-
NEG	23.75	0.0128	745.5	13.88	PG (34:2)	[M-H]-
POS	23.66	0.0359	496.338	10.92	LPC (16:0)	[M+H]+
POS	19.52	0.0293	438.296	11.24	LPE (P-16:0)	[M+H]+
POS	17.04	0.0171	502.291	10.41	LPE (20:4)	[M+H]+
NEG	16.19	0.0305	568.36	12.52	LPC (18:0)	[M+HCOO]-
POS	15.67	0.0152	480.307	10.99	LPE (18:1)	[M+H]+
POS	15.53	0.0152	480.307	11.2	LPE (18:1)	[M+H]+
POS	10.04	0.0293	508.374	11.51	LPC (O-18:1)	[M+H]+
POS	9.93	0.0295	544.338	10.49	LPC (20:4)	[M+H]+
NEG	8.08	0.0152	171.006	0.86	Glycerol 3-phosphate	[M-H]-
POS	7.71	0.0116	528.307	10.7	LPE (22:5)	[M+H]+
POS	6.61	0.0171	464.312	11.52	LPE (P-18:1)	[M+H]+
POS	5.84	0.0462	524.273	10.45	LPE (20:4)	[M+Na]+
NEG	5.38	0.0116	192.988	0.91	Glycerol 3-phosphate	[M+Na-2H]-
POS	4.76	0.000363	173.02	0.89	Glycerol 3-phosphate	[M+H]+
POS	2.91	0.000363	466.291	10.56	LPE (17:1)	[M+H]+
POS	2.69	0.000295	546.355	10.93	LPC (18:0)	[M+Na]+
Data were compared to IgG (control) samples and analyzed by Student's t-test followed by
FDR correction. n=3.

## Sheet: Table S4
Table S4 Top-ranking metabolites bound to endogenous α-syn of rat brains.
Fold change	q-value	m/z	RT(min)	Identification	Adduct form
18.61	0.00231	599.318	1.51	LPI (18:0)	[M-H]-
12.61	0.000983	480.308	2.12	LPE (18:0)	[M-H]-
11.9	0.00154	774.541	7.09	PE (O-40:7)	[M-H]-
11.27	0.00288	750.541	7.31	PE (O-38:5)	[M-H]-
10.39	0.00154	722.51	6.57	PE (O-36:5)	[M-H]-
9.75	0.00154	858.53	5.61	PS (42:9)	[M+H]+
9	0.00154	834.525	5.6	PS (40:6)	[M-H]-
8.47	0.00154	794.566	7.44	PE (40:4)	[M-H]-
7.71	2.15e-05	566.345	1.55	LPC (18:1)	[M+HCOO]-
7.47	0.00154	804.572	6.84	PC (34:1)	[M+HCOO]-
7.45	0.000983	762.504	5.95	PE (38:6)	[M-H]-
7.12	0.00322	838.558	5.9	PS (40:5)	[M+H]+
6.92	0.00175	834.525	6.46	PS (40:6)	[M-H]-
6.69	0.00154	854.587	6.63	PC (38:4)	[M+HCOO]-
6.38	0.0011	850.556	5.83	PC (38:6)	[M+HCOO]-
6.24	0.000953	885.545	5.66	PI (38:4)	[M-H]-
6.06	0.00244	838.563	6.15	PS (40:5)	[M+H]+
6.02	0.00108	778.572	7.8	PE (O-40:5)	[M-H]-
6.01	0.000953	857.514	4.87	PI (36:4)	[M-H]-
5.88	0.00154	792.552	7.21	PE (40:5)	[M-H]-
Data were compared to IgG (control) samples and analyzed by Student's t-test
followed by FDR correction (n=6).

## Sheet: Table S5
Table S5	Quantitative lipidomic profilings for mouse brain and SV (unit: nmol lipid/mg protein).
m/z	RT(s)	Lipid	Molecular species	Brain	SV	fold change	p value	Adduct form
566.551	453.452	Cer (d36:1)	Cer (d18:1_18:0)	0.0941755	0.151442	1.60809	0.0118629	[M+H]+
648.629	524.898	Cer (d42:2)	Cer (d18:1_24:1)	0.0126952	0.00503303	0.396451	0.0117394	[M+H]+
496.339	95.9905	LPC (16:0)	LPC (16:0)	0.0311228	0.107617	3.45781	0.000421758	[M+H]+
524.37	133.575	LPC (18:0)	LPC (18:0)	0.014229	0.0625055	4.39281	0.000267784	[M+H]+
544.333	47.268	LPC (20:4)	LPC (20:4)	0.0017293	0.00490174	2.83453	0.000833847	[M+H]+
568.347	47.421	LPC (22:6)	LPC (22:6)	0.00233761	0.00711604	3.04415	0.00109756	[M+H]+
452.278	95.0745	LPE (16:0)	LPE (16:0)	0.020467	0.0425148	2.07724	0.00166784	[M+H]-
480.309	130.982	LPE (18:0)	LPE (18:0)	0.0506662	0.106515	2.10229	0.00054908	[M+H]-
478.293	97.9265	LPE (18:1)	LPE (18:1)	0.0676789	0.0575506	0.850349	0.0990606	[M+H]-
506.326	132.11	LPE (20:1)	LPE (20:1)	0.0194948	0.00907731	0.465626	0.00553391	[M+H]-
500.278	76.624	LPE (20:4)	LPE (20:4)	0.0478031	0.0686634	1.43638	0.0290956	[M+H]-
528.309	94.5245	LPE (22:4)	LPE (22:4)	0.0295934	0.0300485	1.01538	0.848647	[M+H]-
483.266	46.6945	LPG (16:0)	LPG (16:0)	3.61089e-05	4.48479e-05	1.24202	0.114904	[M+H]-
511.293	46.511	LPG (18:0)	LPG (18:0)	3.39611e-05	4.10706e-05	1.20934	0.172065	[M+H]-
509.271	47.502	LPG (18:1)	LPG (18:1)	3.86327e-05	4.65379e-05	1.20462	0.251491	[M+H]-
531.331	47.3615	LPG (20:4)	LPG (20:4)	5.26801e-05	7.29219e-05	1.38424	0.00605641	[M+H]-
544.26	45.2695	LPS (20:4)	LPS (20:4)	5.69612e-05	7.36838e-05	1.29358	0.166948	[M+H]-
568.269	46.865	LPS (22:6)	LPS (22:6)	6.69698e-05	8.7693e-05	1.30944	0.0366675	[M+H]-
778.562	436.988	PC (32:0)	PC (16:0_16:0)	2.54771	4.3845	1.72095	0.0112083	[M+HCOO]-
776.543	393.094	PC (32:1)	PC(16:1_16:0)	0.182311	0.307637	1.68743	0.00456778	[M+HCOO]-
804.577	439.402	PC (34:1)	PC (16:0_18:1)	4.6327	7.38306	1.59368	0.00212199	[M+HCOO]-
802.559	400.312	PC (34:2)	PC (16:1_18:1)	0.16697	0.240466	1.44017	0.00611116	[M+HCOO]-
832.608	494.482	PC (36:1)	PC (20:1_16:0)	1.40343	2.25041	1.60351	0.0552773	[M+HCOO]-
830.59	446.379	PC (36:2)	PC (20:2_16:0)	0.361241	0.500682	1.38601	0.0209667	[M+HCOO]-
826.56	386.76	PC (36:4)	PC (16:0_20:4)	0.439218	0.980678	2.23278	0.00356319	[M+HCOO]-
860.637	479.781	PC (38:1)	PC (20:0_18:1)	0.169842	0.0471752	0.27776	0.00821359	[M+HCOO]-
858.621	491.517	PC (38:2)	PC (20:1_18:1)	0.0255811	0.0455237	1.77958	0.0537491	[M+HCOO]-
854.591	436.453	PC (38:4)	PC (18:0_20:4)	0.433405	0.788846	1.82011	0.00307021	[M+HCOO]-
852.573	389.771	PC (38:5)	PC (18:1_20:4)	0.140831	0.25997	1.84597	0.0213837	[M+HCOO]-
850.56	372.604	PC (38:6)	PC (22:6_16:0)	0.478388	0.826442	1.72756	0.00779935	[M+HCOO]-
888.668	513.039	PC (40:1)	PC (22:0_18:1)	0.0202876	0.0058346	0.287594	0.0155978	[M+HCOO]-
888.666	563.532	PC (40:1)	PC (22:0_18:1)	0.00302027	0.00289474	0.958436	0.940084	[M+HCOO]-
882.62	476.44	PC (40:4)	PC (24:4_16:0)	0.0376899	0.0772563	2.04979	0.000613556	[M+HCOO]-
878.59	422.803	PC (40:6)	PC (22:6_18:0)	0.309303	0.417193	1.34882	0.0262053	[M+HCOO]-
876.575	375.271	PC (40:7)	PC (22:6_18:1)	0.0923503	0.171374	1.85569	0.00737507	[M+HCOO]-
914.683	594.96	PC (42:2)	PC (24:1_18:1)	0.0203692	0.010192	0.500363	0.14473	[M+HCOO]-
904.605	423.468	PC (42:7)	PC (20:1_22:6)	0.0154532	0.0148176	0.958868	0.777924	[M+HCOO]-
690.507	414.991	PE (32:0)	PE (16:0_16:0)	0.00628115	0.00872281	1.38873	0.0126379	[M-H]-
688.492	374.065	PE (32:1)	PE (16:1_16:0)	0.0031287	0.00573929	1.8344	0.0120612	[M-H]-
718.537	436.719	PE (34:0)	PE (18:0_16:0)	0.0156128	0.0230616	1.47709	0.0152093	[M-H]-
718.538	456.856	PE (34:0)	PE (18:0_16:0)	0.0316578	0.0397646	1.25608	0.367109	[M-H]-
716.523	418.81	PE (34:1)	PE (16:0_18:1)	0.121639	0.147824	1.21526	0.0834911	[M-H]-
714.506	381.448	PE (34:2)	PE (16:0_18:2)	0.0132248	0.0158491	1.19844	0.233296	[M-H]-
746.569	495.821	PE (36:0)	PE (18:0_18:0)	0.00664239	0.0120181	1.8093	0.0279455	[M-H]-
744.554	461.276	PE (36:1)	PE (18:0_18:1)	0.19488	0.146588	0.7522	0.120332	[M-H]-
744.553	439.401	PE (36:1)	PE (18:0_18:1)	0.025333	0.0490711	1.93704	0.14302	[M-H]-
742.539	422.813	PE (36:2)	PE (18:1_18:1)	0.158133	0.162749	1.02919	0.850229	[M-H]-
740.521	388.775	PE (36:3)	PE (18:1_18:2)	0.0194147	0.0322899	1.66316	0.0379114	[M-H]-
738.507	375.938	PE (36:4)	PE (16:0_20:4)	0.0784683	0.11889	1.51513	0.00716938	[M-H]-
736.491	332.253	PE (36:5)	PE (16:1_20:4)	0.00319553	0.00476399	1.49083	0.0152244	[M-H]-
772.585	497.06	PE (38:1)	PE (18:0_20:1)	0.0375367	0.0232626	0.619729	0.0583697	[M-H]-
770.569	461.921	PE (38:2)	PE (18:1_20:1)	0.0350138	0.0171512	0.489842	0.0489392	[M-H]-
766.54	420.903	PE (38:4)	PE (18:0_20:4)	0.800268	1.17275	1.46544	0.00730662	[M-H]-
764.523	380.019	PE (38:5)	PE (18:1_20:4)	0.133032	0.14544	1.09327	0.387914	[M-H]-
762.508	363.094	PE (38:6)	PE (22:6_16:0)	0.253999	0.457351	1.8006	0.00108102	[M-H]-
800.615	534.29	PE (40:1)	PE (18:0_22:1)	0.00575613	0.00281977	0.489872	0.0543314	[M-H]-
798.602	497.712	PE (40:2)	PE (20:1_20:1)	0.0101821	0.0101974	1.0015	0.993576	[M-H]-
798.605	472.289	PE (40:2)	PE (20:1_20:1)	0.00667335	0.00548603	0.82208	0.329867	[M-H]-
794.569	451.059	PE (40:4)	PE (18:0_22:4)	0.105997	0.173892	1.64054	0.00581172	[M-H]-
792.551	387.785	PE (40:5)	PE (20:1_20:4)	0.00291209	0.00390066	1.33947	0.0255081	[M-H]-
790.541	408.631	PE (40:6)	PE (18:0_22:6)	1.45118	2.11248	1.4557	0.00378121	[M-H]-
788.523	367.063	PE (40:7)	PE (18:1_22:6)	0.0865686	0.130999	1.51324	0.00441492	[M-H]-
828.647	566.576	PE (42:1)	PE (24:0_18:1)	0.00337288	0.00245568	0.728066	0.37888	[M-H]-
816.553	410.376	PE (42:7)	PE (22:6_20:1)	0.00700179	0.00866697	1.23782	0.199198	[M-H]-
814.539	483.88	PE (42:8)	PE (20:2_22:6)	0.0094985	0.00525199	0.552929	0.0866729	[M-H]-
721.502	340.608	PG (32:0)	PG (16:0_16:0)	0.0334995	0.0627797	1.87405	0.00257132	[M-H]-
747.517	344.024	PG (34:1)	PG (16:0_18:1)	0.152788	0.16075	1.05211	0.662285	[M-H]-
747.517	385.861	PG (34:1)	PG (16:0_18:1)	0.722059	1.14173	1.58122	0.00528101	[M-H]-
773.532	389.764	PG (36:2)	PG (18:1_18:1)	0.29076	0.398826	1.37167	0.00529443	[M-H]-
801.562	408.464	PG (38:2)	PG (20:1_18:1)	0.0223968	0.0175688	0.784432	0.284888	[M-H]-
797.531	349.93	PG (38:4)	PG (20:4_18:0)	0.041282	0.0622473	1.50785	0.00109444	[M-H]-
863.563	376.153	PI (36:1)	PI (18:0_18:1)	0.0639269	0.0243294	0.380582	0.0101077	[M-H]-
857.518	288.944	PI (36:4)	PI (16:0_20:4)	0.219596	0.339225	1.54477	0.000143957	[M-H]-
885.55	336.695	PI (38:4)	PI (18:0_20:4)	1.73358	2.4732	1.42664	1.73603e-05	[M-H]-
883.533	293.919	PI (38:5)	PI (18:1_20:4)	0.232619	0.31115	1.33759	0.000179638	[M-H]-
909.548	324.229	PI (40:6)	PI (18:0_22:6)	0.082793	0.110054	1.32927	0.0638544	[M-H]-
760.512	349.775	PS (34:1)	PS (18:1_16:0)	0.0389251	0.0785273	2.0174	0.00055656	[M-H]-
788.544	408.616	PS (36:1)	PS (18:0_18:1)	0.483665	0.305116	0.63084	0.00987304	[M-H]-
786.527	364.139	PS (36:2)	PS (18:1_18:1)	0.221543	0.416683	1.88082	0.00381163	[M-H]-
786.528	419.743	PS (36:2)	PS (18:1_18:1)	0.045862	0.0619894	1.35165	0.0374769	[M-H]-
816.574	456.031	PS (38:1)	PS (18:0_20:1)	0.15108	0.0426124	0.282052	0.128132	[M-H]-
812.541	379.373	PS (38:3)	PS (18:0_20:3)	0.0388227	0.0401339	1.03377	0.897972	[M-H]-
810.527	363.137	PS (38:4)	PS (18:0_20:4)	0.150098	0.0877143	0.584379	0.068596	[M-H]-
810.526	398.239	PS (38:4)	PS (18:0_20:4)	0.0589986	0.0485784	0.823383	0.30905	[M-H]-
808.51	311.979	PS (38:5)	PS (18:1_20:4)	0.015374	0.0251972	1.63895	0.0240818	[M-H]-
806.498	298.058	PS (38:6)	PS (16:0_22:6)	0.090422	0.0564924	0.624765	0.362105	[M-H]-
838.556	396.356	PS (40:4)	PS (16:0_24:4)	0.137996	0.212665	1.5411	0.092355	[M-H]-
838.556	448.876	PS (40:4)	PS (18:0_22:4)	0.0225994	0.0267452	1.18345	0.215859	[M-H]-
834.53	345.238	PS (40:6)	PS (18:0_22:6)	2.53079	5.13349	2.02842	0.00379765	[M-H]-
834.528	399.183	PS (40:6)	PS (18:0_22:6)	0.347278	0.556375	1.6021	0.007333	[M-H]-
834.527	378.04	PS (40:6)	PS (18:0_22:6)	0.528359	1.29236	2.44599	0.00164851	[M-H]-
856.509	396.79	PS (42:9)	PS (20:5_22:4)	0.0288454	0.0389743	1.35115	0.00589747	[M-H]-
882.526	373.736	PS (44:10)	PS (22:4_22:6)	0.00894873	0.0221524	2.47548	0.293244	[M-H]-
882.528	348.03	PS (44:10)	PS (22:4_22:6)	0.00712287	0.013527	1.8991	0.00234244	[M-H]-
703.576	367.321	SM (34:1)	SM (d18:1_16:0)	0.0375196	0.0551743	1.47055	0.0533351	[M-H]-
731.609	423.81	SM (36:1)	SM (d18:1_18:0)	0.878382	1.69236	1.92668	0.0072074	[M-H]-
731.608	351.139	SM (36:1)	SM (d18:1_18:0)	0.00496527	0.00394235	0.793984	0.184288	[M-H]-
729.592	378.016	SM (36:2)	SM (d18:1_18:1)	0.0573958	0.125081	2.17927	0.00549694	[M-H]-
759.64	478.154	SM (38:1)	SM (d18:1_20:0)	0.0758402	0.119138	1.57092	0.044154	[M-H]-

## Sheet: Table S6
Table S6 List of LPLs with significant change in amount (q-value < 0.05) in the
BEL-treated cells (n=4).
Fold change	q-value	m/z	RT(min)	Identification	Adduct form
0.34	0.00813	468.308	10.09	LPC (14:0)	[M+H]+
0.34	0.021	490.289	10.09	LPC (14:0)	[M+Na]+
0.49	0.0139	482.322	10.69	LPC (15:0)	[M+H]+
0.33	0.0365	518.321	11.34	LPC (16:0)	[M+Na]+
0.48	0.021	510.354	11.8	LPC (17:0)	[M+H]+
0.48	0.0365	524.371	12.84	LPC (18:0)	[M+H]+
0.4	0.0273	468.343	10.97	LPC (O-15:0)	[M+H]+
0.22	0.018	504.341	11.68	LPC (O-16:0)	[M+Na]+
0.24	0.0365	482.361	11.68	LPC (O-16:0)	[M+H]+
0.27	0.0193	526.349	11.68	LPC (O-16:0)	[M+HCOO]-
0.35	0.0365	518.357	12.19	LPC (O-17:0)	[M+Na]+
0.23	0.0139	496.374	12.48	LPC (O-17:0)	[M+H]+
0.26	0.0139	540.365	12.47	LPC (O-17:0)	[M+HCOO]-
0.36	0.0365	530.356	12.03	LPC (O-18:1)	[M+Na]+
0.44	0.0365	552.365	12.02	LPC (O-18:1)	[M+HCOO]-
0.65	0.0397	550.35	12.07	LPC (O-18:2)	[M+HCOO]-
0.45	0.0365	476.274	11.25	LPE (16:0)	[M+Na]+
0.39	0.028	454.292	11.25	LPE (16:0)	[M+H]+
0.58	0.0365	476.273	11.02	LPE (16:0)	[M+Na]+
0.46	0.0365	454.292	11.02	LPE (16:0)	[M+H]+
0.48	0.0365	452.277	11.26	LPE (16:0)	[M-H]-
0.57	0.0139	452.276	11.02	LPE (16:0)	[M-H]-
0.12	0.0139	466.295	11.71	LPE (17:0)	[M-H]-
0.39	0.0408	502.292	11.27	LPE (20:3)	[M-H]-
0.57	0.0365	494.359	11.32	LPE (P-20:0)	[M+H]+
0.33	0.0193	483.27	9.78	LPG (16:0)	[M-H]-
0.57	0.0487	537.318	10.88	LPG (20:1)	[M-H]-
0.36	0.0193	498.281	11.56	LPS (16:0)	[M+H]+
0.72	0.0365	494.25	8.85	LPS (16:1)	[M-H]-
0.55	0.0139	578.344	11.35	LPS (22:1)	[M-H]-
Fold change was calculated using the mean values of the BEL-treated group and the
no treated group.
q-Values were analyzed by Student's t-test followed by FDR correction.
